# Supplementary material for: Evolution of the Structure and Morphology of Dual-Linker ZIF-301-eIm
Source: Molecules. 2024 Jul 19;29(14):3395. doi: 10.3390/molecules29143395 (PMC11279793; doi:10.3390/molecules29143395)
Supplement: Supplementary file 1 [file molecules-29-03395-s001.zip]

Archive with 1 entries (1 files):
- molecules-3040925-supplementary.pdf
